# Supplementary material for: Abundance and distribution of Archaea in the subseafloor sedimentary biosphere
Source: ISME J. 2018 Aug 16;13(1):227–31. doi: 10.1038/s41396-018-0253-3 (PMC6298964; doi:10.1038/s41396-018-0253-3)
Supplement: Supplementary file 4 — Supplementary Table S1 [file 41396_2018_253_MOESM4_ESM.xlsx]

## Sheet: Supplementary Table S1_0509
Supplementary Table S1. Location and depth information of subseafloor sediment core samples , total abundance of 16S rRNA gene and archaeal population analyzed by microfluidic digital PCR.
Sample code	Expedition	Site	Hole	Latitude	Longitude	Sediment depth (mbsf)	Water depth (mbsl)	Oceanographic setting	Total abundance of 16S rRNA gene (copies/g-sediment)	Relative abundance of archaeal 16S rRNA gene (%)	Relative abundance of archaeal cells (%)
2011226B2H-3	ODP Leg 201	Site 1226	B	-3.094	-90.818	7.9	3298	open	1.75 E+05	10.9	25.3
2011226B3H-3	ODP Leg 201	Site 1226	B	-3.094	-90.818	16.9	3298	open	1.59 E+04	17.6	37.2
2011226D1H-1	ODP Leg 201	Site 1226	B	-3.094	-90.818	0.8	3298	open	2.00 E+07	7.8	18.9
2011226E1H-3	ODP Leg 201	Site 1226	E	-3.094	-90.818	3.6	3298	open	4.13 E+06	7.4	18
2011227A2H-5	ODP Leg 201	Site 1227	A	-8.991	-79.956	11.9	427	margin	5.78 E+05	25.4	48.5
2011227A3H-5	ODP Leg 201	Site 1227	A	-8.991	-79.956	21.4	427	margin	1.14 E+06	14	31
2011227D1H-5	ODP Leg 201	Site 1227	D	-8.991	-79.956	6.6	427	margin	1.12 E+07	39.9	64.7
2011227D5H-2	ODP Leg 201	Site 1227	D	-8.991	-79.956	37.8	427	margin	7.19 E+04	12.5	28.3
2011228E1H-1	ODP Leg 201	Site 1228	E	-11.065	-78.078	0.9	252	margin	2.57 E+08	0	75.6
2011228E1H-3	ODP Leg 201	Site 1228	E	-11.065	-78.078	4	252	margin	2.76 E+07	40.8	64.9
2011228A2H-2	ODP Leg 201	Site 1228	A	-11.065	-78.078	6.8	252	margin	3.10 E+07	26.7	65.6
2011228A3H-2	ODP Leg 201	Site 1228	A	-11.065	-78.078	16.2	252	margin	8.83 E+06	20.2	50.1
2011228A5H-2	ODP Leg 201	Site 1228	A	-11.065	-78.078	35.9	252	margin	1.64 E+06	40.1	41.2
2011228A22H-2	ODP Leg 201	Site 1228	A	-11.065	-78.078	187.2	252	margin	7.19 E+04	52.9	0
2011230A1H-1	ODP Leg 201	Site 1230	A	-9.113	-80.584	0.3	5088	margin	2.56 E+07	13.3	29.8
2011230A1H-2	ODP Leg 201	Site 1230	A	-9.113	-80.584	1.9	5088	margin	3.63 E+07	12.3	27.9
2011230A1H-3	ODP Leg 201	Site 1230	A	-9.113	-80.584	3.3	5088	margin	8.79 E+06	26.9	50.4
2011230A2H-5	ODP Leg 201	Site 1230	A	-9.113	-80.584	11.1	5088	margin	3.38 E+06	30.9	55.3
2011230A3H-5	ODP Leg 201	Site 1230	A	-9.113	-80.584	20.6	5088	margin	3.60 E+06	13.7	30.6
2011230A6H-2	ODP Leg 201	Site 1230	A	-9.113	-80.584	44.6	5088	margin	1.01 E+05	0	0
2011230B2H-3	ODP Leg 201	Site 1230	B	-12.021	-81.904	7.1	4827	margin	2.31 E+07	14.3	31.5
2011231A1H-1	ODP Leg 201	Site 1231	A	-12.021	-81.904	1.2	4827	open	4.46 E+06	6.9	16.9
2011231B1H-2	ODP Leg 201	Site 1231	B	-12.021	-81.904	1.8	4827	open	8.19 E+06	5.6	14.1
2011231B2H-2	ODP Leg 201	Site 1231	B	-12.021	-81.904	5.2	4827	open	3.98 E+05	0.9	2.4
2011231E2H-5	ODP Leg 201	Site 1231	E	-12.021	-81.904	9.1	4827	open	2.70 E+05	1.4	3.7
2011231E3H-5	ODP Leg 201	Site 1231	E	-12.021	-81.904	18.7	4827	open	3.38 E+05	0.9	2.3
2011231E5H-5	ODP Leg 201	Site 1231	E	-12.021	-81.904	37.7	4827	open	8.19 E+04	1.2	3.3
301C1-1	IODP Exp. 301	Site U1301	C	47.755	-127.763	0.2	2656	margin	8.94 E+07	16.9	35.9
301C1-2	IODP Exp. 301	Site U1301	C	47.755	-127.763	2.5	2656	margin	1.06 E+07	20.8	42.1
301C1-3	IODP Exp. 301	Site U1301	C	47.755	-127.763	3.7	2656	margin	9.99 E+06	21.5	43.1
301C1-4	IODP Exp. 301	Site U1301	C	47.755	-127.763	4.6	2656	margin	1.88 E+06	22.2	44.1
301C2-5	IODP Exp. 301	Site U1301	C	47.755	-127.763	11.8	2656	margin	3.72 E+06	17.6	37.1
301C3-2	IODP Exp. 301	Site U1301	C	47.755	-127.763	16.1	2656	margin	2.79 E+05	34.4	45.3
301C3-4	IODP Exp. 301	Site U1301	C	47.755	-127.763	19.9	2656	margin	9.80 E+04	23	28.9
301C4-2	IODP Exp. 301	Site U1301	C	47.755	-127.763	27.9	2656	margin	3.63 E+05	12.8	34.3
301C6-2	IODP Exp. 301	Site U1301	C	47.755	-127.763	44.6	2656	margin	1.02 E+06	15.9	46
301C9-2	IODP Exp. 301	Site U1301	C	47.755	-127.763	73.7	2656	margin	5.89 E+04	23.5	65.6
301C13-2	IODP Exp. 301	Site U1301	C	47.755	-127.763	111.2	2656	margin	2.93 E+04	40.8	59.2
3071317A1H-3	IODP Exp. 307	Site U1317	A	51.381	-11.718	4	805	margin	1.56 E+05	33.3	71.1
3071317A3H-3	IODP Exp. 307	Site U1317	A	51.381	-11.718	20	805	margin	8.13 E+04	47.1	42.5
3071317A5H-3	IODP Exp. 307	Site U1317	A	51.381	-11.718	39.1	805	margin	2.23 E+05	21.1	49.2
3071317A12H-3	IODP Exp. 307	Site U1317	A	51.381	-11.718	105.6	805	margin	1.10 E+05	25.9	58
308U1319A001H-03WR	IODP Exp. 308	Site U1319	A	27.266	-94.403	4.3	1430	margin	2.87 E+06	37	61.9
308U1319A002H-02WR	IODP Exp. 308	Site U1319	A	27.266	-94.403	7.4	1430	margin	2.44 E+06	26	49.3
308U1319A002H-05WR	IODP Exp. 308	Site U1319	A	27.266	-94.403	11.9	1430	margin	6.91 E+06	49.7	73.2
308U1319A003H-05WR	IODP Exp. 308	Site U1319	A	27.266	-94.403	21.4	1430	margin	1.76 E+06	31.3	55.7
308U1319A005H-03WR	IODP Exp. 308	Site U1319	A	27.266	-94.403	37.4	1430	margin	4.22 E+04	52.2	75.1
308U1319A008H-03WR	IODP Exp. 308	Site U1319	A	27.266	-94.403	65.9	1430	margin	1.19 E+04	0	0
308U1319A012H-02WR	IODP Exp. 308	Site U1319	A	27.266	-94.403	102.1	1430	margin	6.69 E+04	4.1	10.6
308U1320A001H-02WR	IODP Exp. 308	Site U1320	A	27.301	-94.388	2.9	1470	margin	1.74 E+07	22.1	44
308U1320A002H-02WR	IODP Exp. 308	Site U1320	A	27.301	-94.388	7.4	1470	margin	1.81 E+07	29.7	53.9
308U1320A003H-05WR	IODP Exp. 308	Site U1320	A	27.301	-94.388	21.4	1470	margin	1.72 E+06	49.8	73.3
308U1320A005H-03WR	IODP Exp. 308	Site U1320	A	27.301	-94.388	37.4	1470	margin	1.87 E+06	44.1	68.6
308U1320A007H-05WR	IODP Exp. 308	Site U1320	A	27.301	-94.388	59.4	1470	margin	2.89 E+06	49.8	73.3
308U1322B001H-02WR	IODP Exp. 308	Site U1322	B	28.099	-89.025	2.9	1319	margin	1.38 E+06	24.7	47.5
308U1322B002H-02WR	IODP Exp. 308	Site U1322	B	28.099	-89.025	6.9	1319	margin	3.85 E+05	40.5	65.3
308U1322B003H-02WR	IODP Exp. 308	Site U1322	B	28.099	-89.025	16.4	1319	margin	3.78 E+05	53.4	76
308U1322B004H-03WR	IODP Exp. 308	Site U1322	B	28.099	-89.025	27.4	1319	margin	5.78 E+05	49.2	72.8
308U1322B006H-03WR	IODP Exp. 308	Site U1322	B	28.099	-89.025	45.7	1319	margin	3.52 E+05	24.5	47.3
308U1322B009H-03WR	IODP Exp. 308	Site U1322	B	28.099	-89.025	74.9	1319	margin	1.10 E+05	66.4	84.6
308U1322B015H-03WR	IODP Exp. 308	Site U1322	B	28.099	-89.025	129.2	1319	margin	8.16 E+05	65.2	83.8
308U1322B029H-03WR	IODP Exp. 308	Site U1322	B	28.099	-89.025	231.5	1319	margin	1.38 E+05	79.5	91.5
308U1324B001H-02WR	IODP Exp. 308	Site U1324	B	28.08	-89.139	2.9	1055	margin	2.57 E+05	17.9	37.5
308U1324B002H-02WR	IODP Exp. 308	Site U1324	B	28.08	-89.139	6.7	1055	margin	4.68 E+05	35.3	60.1
308U1324B003H-02WR	IODP Exp. 308	Site U1324	B	28.08	-89.139	16.2	1055	margin	8.43 E+05	39.1	64
308U1324B004H-03WR	IODP Exp. 308	Site U1324	B	28.08	-89.139	27.2	1055	margin	1.64 E+05	55.3	77.4
308U1324B006H-03WR	IODP Exp. 308	Site U1324	B	28.08	-89.139	46.2	1055	margin	1.47 E+05	37.5	62.4
308U1324B009H-03WR	IODP Exp. 308	Site U1324	B	28.08	-89.139	74.7	1055	margin	2.57 E+05	28.6	52.5
308U1324B015H-03WR	IODP Exp. 308	Site U1324	B	28.08	-89.139	131.7	1055	margin	5.50 E+05	71.7	87.5
308U1324B026H-03WR	IODP Exp. 308	Site U1324	B	28.08	-89.139	220.5	1055	margin	5.12 E+05	57.9	79.2
308U1324B050H-03WR	IODP Exp. 308	Site U1324	B	28.08	-89.139	392.2	1055	margin	8.98 E+05	30.6	54.9
315C0001E1H-02	IODP Exp. 315	Site C0001	E	33.239	136.711	0.8	2198	margin	2.65 E+06	16	34.5
315C0001E2H-02	IODP Exp. 315	Site C0001	E	33.239	136.711	6.3	2198	margin	3.09 E+05	11.4	26.3
315C0001E2H-06	IODP Exp. 315	Site C0001	E	33.239	136.711	11	2198	margin	4.71 E+05	42.7	67.4
315C0001E4H-05	IODP Exp. 315	Site C0001	E	33.239	136.711	28.2	2198	margin	1.31 E+05	16.1	34.6
315C0001E8H-06	IODP Exp. 315	Site C0001	E	33.239	136.711	66.4	2198	margin	3.76 E+04	0	0
315C0001F4H-02	IODP Exp. 315	Site C0001	F	33.239	136.711	138.4	2198	margin	3.12 E+04	0	0
315C0002D1H-03	IODP Exp. 315	Site C0002	D	33.3	136.636	1.7	1937	margin	5.41 E+06	0	35.7
315C0002D1H-06	IODP Exp. 315	Site C0002	D	33.3	136.636	4.6	1937	margin	2.12 E+06	11.9	42.7
315C0002D2H-04	IODP Exp. 315	Site C0002	D	33.3	136.636	9	1937	margin	5.02 E+06	0	43.2
315C0002D2H-08	IODP Exp. 315	Site C0002	D	33.3	136.636	13.3	1937	margin	1.04 E+06	16.7	44.3
315C0002D3H-05	IODP Exp. 315	Site C0002	D	33.3	136.636	20.1	1937	margin	3.85 E+05	21.2	35.6
315C0002D4H-05	IODP Exp. 315	Site C0002	D	33.3	136.636	29.8	1937	margin	6.81 E+05	21.6	19.7
315C0002D6H-06	IODP Exp. 315	Site C0002	D	33.3	136.636	50	1937	margin	3.30 E+05	22.4	30.8
315C0002D10H-06	IODP Exp. 315	Site C0002	D	33.3	136.636	88.6	1937	margin	6.23 E+04	16.7	0
315C0002D16H-04	IODP Exp. 315	Site C0002	D	33.3	136.636	155.2	1937	margin	1.24 E+05	8.2	27.1
315C0002D18H-04	IODP Exp. 315	Site C0002	D	33.3	136.636	202.5	1937	margin	3.39 E+03	13.9	0
316C0004C1H-01	IODP Exp. 316	Site C0004	C	33.22	136.722	0.6	2627	margin	6.98 E+08	0	3.9
316C0004C1H-04	IODP Exp. 316	Site C0004	C	33.22	136.722	4.2	2627	margin	2.87 E+06	1.5	18.7
316C0004C2H-04	IODP Exp. 316	Site C0004	C	33.22	136.722	10.5	2627	margin	9.53 E+04	7.7	28.3
316C0004C3H-04	IODP Exp. 316	Site C0004	C	33.22	136.722	19.8	2627	margin	5.41 E+04	12.5	27.1
316C0004C5H-02	IODP Exp. 316	Site C0004	C	33.22	136.722	36.5	2627	margin	3.30 E+04	11.9	25.7
316C0004C11H-01	IODP Exp. 316	Site C0004	C	33.22	136.722	86.1	2627	margin	1.28 E+04	11.1	0
316C0006D1H-01	IODP Exp. 316	Site C0006	D	33.027	136.794	0.8	3880	margin	2.01 E+06	7.7	33.3
316C0006E1H-03	IODP Exp. 316	Site C0006	E	33.027	136.794	2.7	3880	margin	1.16 E+06	15.3	39.4
316C0006D1H-04	IODP Exp. 316	Site C0006	D	33.027	136.794	3.6	3880	margin	3.70 E+05	7.4	18.2
316C0006C1H-05	IODP Exp. 316	Site C0006	C	33.027	136.794	4.6	3880	margin	2.60 E+05	0	18.8
316C0006E2H-06	IODP Exp. 316	Site C0006	E	33.027	136.794	11	3880	margin	1.74 E+06	19	26.5
316C0006E3H-05	IODP Exp. 316	Site C0006	E	33.027	136.794	19.1	3880	margin	5.03 E+05	11.6	16.8
316C0006E5H-02	IODP Exp. 316	Site C0006	E	33.027	136.794	35.7	3880	margin	3.06 E+04	6.8	0
316C0006E12H-05	IODP Exp. 316	Site C0006	E	33.027	136.794	76.2	3880	margin	9.93 E+04	0	0
316C0007A1H-03	IODP Exp. 316	Site C0007	A	33.02	136.799	2.3	4081	margin	1.91 E+06	7.7	18.7
316C0007B1H-01	IODP Exp. 316	Site C0007	B	33.02	136.799	4.2	4081	margin	1.70 E+06	19.6	40.2
316C0007C1H-03	IODP Exp. 316	Site C0007	C	33.02	136.799	15.1	4081	margin	4.57 E+05	1.8	4.8
316C0007C3H-01	IODP Exp. 316	Site C0007	C	33.02	136.799	30.2	4081	margin	6.68 E+05	4.1	10.6
316C0008A1H-04	IODP Exp. 316	Site C0008	A	33.212	136.728	2.2	2797	margin	8.48 E+06	14.6	32.1
316C0008C1H-04	IODP Exp. 316	Site C0008	C	33.212	136.728	3	2797	margin	9.31 E+06	16.5	32.9
316C0008A1H-08	IODP Exp. 316	Site C0008	A	33.212	136.728	6.7	2797	margin	2.16 E+06	32.4	35.4
316C0008C2H-05	IODP Exp. 316	Site C0008	C	33.212	136.728	9.6	2797	margin	3.95 E+06	2.3	27.1
316C0008C3H-02	IODP Exp. 316	Site C0008	C	33.212	136.728	16.5	2797	margin	9.35 E+04	4.2	32.3
316C0008C5H-03	IODP Exp. 316	Site C0008	C	33.212	136.728	36.6	2797	margin	1.75 E+05	15.1	6.8
316C0008A7H-02	IODP Exp. 316	Site C0008	A	33.212	136.728	54.9	2797	margin	1.97 E+05	0	6.2
316C0008C11H-08	IODP Exp. 316	Site C0008	C	33.212	136.728	85.6	2797	margin	6.51 E+04	11.8	10.9
316C0008C21H-03	IODP Exp. 316	Site C0008	C	33.212	136.728	132.9	2797	margin	2.82 E+04	14.7	0
316C0008A27H-07	IODP Exp. 316	Site C0008	A	33.212	136.728	214.2	2797	margin	3.39 E+04	2.6	57
3291371E-11H-2	IODP Exp. 329	Site U1371	E	-45.964	-163.184	95.4	5300	open	6.42 E+03	0	0
329U1365C1H-1	IODP Exp. 329	Site U1365	C	-23.851	-165.644	0.5	5700	open	1.28 E+06	17.1	36.4
329U1365C8H-2	IODP Exp. 329	Site U1365	C	-23.851	-165.644	69	5700	open	4.49 E+03	0	0
329U1365D1H-1	IODP Exp. 329	Site U1365	D	-23.851	-165.644	0.2	5700	open	1.65 E+05	27.8	51.5
329U1366F4H-2	IODP Exp. 329	Site U1366	F	-26.051	-156.895	25.5	5130	open	7.43 E+04	0	0
329U1366F4H-3	IODP Exp. 329	Site U1366	F	-26.051	-156.895	26.6	5130	open	6.42 E+04	0	0
329U1367D2H-1	IODP Exp. 329	Site U1367	D	-26.481	-137.939	7.6	4290	open	8.99 E+04	0	0
329U1368D1H-1	IODP Exp. 329	Site U1368	D	-27.917	-123.161	0.1	3740	open	3.30 E+04	19.4	40
329U1368D1H-2	IODP Exp. 329	Site U1368	D	-27.917	-123.161	1.7	3740	open	7.33 E+04	0	0
329U1369E1H-1	IODP Exp. 329	Site U1369	E	-39.31	-139.8	0.3	5280	open	1.01 E+06	22.6	44.7
329U1370F1H-1	IODP Exp. 329	Site U1370	F	-41.852	-153.106	0.9	5085	open	4.60 E+04	16.3	35.1
329U1370F7H-6	IODP Exp. 329	Site U1370	F	-41.852	-153.106	61.9	5085	open	6.29 E+04	0	0
329U1371E5H-2	IODP Exp. 329	Site U1371	E	-45.964	-163.184	38.4	5300	open	1.19 E+05	0.2	0.6
329U1371E8H-2	IODP Exp. 329	Site U1371	E	-45.964	-163.184	67.6			8.81 E+04	0	0
329U1371F1H-2	IODP Exp. 329	Site U1371	F	-45.964	-163.184	1.7	5300	open	7.62 E+06	1.4	3.9
329U1371F2H-2	IODP Exp. 329	Site U1371	F	-45.964	-163.184	10.9	5300	open	1.37 E+06	0.1	0.2
346U1423A1H-1	IODP Exp. 346	Site U1423	A	41.699	139.083	1.4	1785	margin	1.23 E+07	8.6	20.6
346U1423A3H-1	IODP Exp. 346	Site U1423	A	41.699	139.083	18.2	1785	margin	1.38 E+06	40	64.8
346U1424A3H-1	IODP Exp. 346	Site U1424	A	40.19	138.232	17.7	2808	margin	4.67 E+05	32.7	23.7
346U1424A15H-1	IODP Exp. 346	Site U1424	A	40.19	138.232	131.7	2808	margin	1.40 E+04	10.1	57.3
346U1426A1H-1	IODP Exp. 346	Site U1426	A	37.033	134.8	1.4	903	margin	4.48 E+07	0	31.2
346U1426A7H-1	IODP Exp. 346	Site U1426	A	37.033	134.8	51.2	903	margin	2.05 E+05	14.1	24.9
346U1426A11H-2	IODP Exp. 346	Site U1426	A	37.033	134.8	90.4	903	margin	1.10 E+05	10.7	0
346U1428A1H-1	IODP Exp. 346	Site U1428	A	31.677	129.033	1.4	732	margin	3.08 E+07	45.1	53.5
346U1428A3H-1	IODP Exp. 346	Site U1428	A	31.677	129.033	17.3	732	margin	7.43 E+06	29.4	57.8
346U1428A7H-1	IODP Exp. 346	Site U1428	A	31.677	129.033	55.3	732	margin	1.32 E+06	33.2	82.6
346U1428A12H-1	IODP Exp. 346	Site U1428	A	31.677	129.033	102.8	732	margin	3.37 E+05	63.1	69.4
34759E1-2	IODP Exp. 347	Site M0059	E	55.005	10.108	1.8	35	margin	1.62 E+08	16.5	35.3
34759E2-2	IODP Exp. 347	Site M0059	E	55.005	10.108	5.5	35	margin	1.97 E+08	10.8	25
34759E4-2	IODP Exp. 347	Site M0059	E	55.005	10.108	11.7	35	margin	7.11 E+07	1.3	30.4
34759E10-2	IODP Exp. 347	Site M0059	E	55.005	10.108	32.5	35	margin	2.07 E+07	13.6	26.6
34759E25-2	IODP Exp. 347	Site M0059	E	55.005	10.108	81.5	35	margin	2.05 E+05	11.6	3.6
34760B6-2	IODP Exp. 347	Site M0060	B	56.62	11.671	15	34	margin	3.58 E+05	41.5	35.6
34760B15-2	IODP Exp. 347	Site M0060	B	56.62	11.671	44.2	34	margin	8.09 E+05	43.8	66.2
34760B18-2	IODP Exp. 347	Site M0060	B	56.62	11.671	54.7	34	margin	6.05 E+05	44.9	68.3
34760B28-2	IODP Exp. 347	Site M0060	B	56.62	11.671	85.3	34	margin	5.96 E+05	16.7	69.3
34763E1-2	IODP Exp. 347	Site M0063	E	58.622	18.254	1.6	453	margin	1.32 E+08	14	48.1
34763E2-2	IODP Exp. 347	Site M0063	E	58.622	18.254	4.2	453	margin	1.20 E+08	32	37
34763E3-2	IODP Exp. 347	Site M0063	E	58.622	18.254	5.6	453	margin	1.23 E+08	25.6	28.2
34763E5-2	IODP Exp. 347	Site M0063	E	58.622	18.254	9.2	453	margin	7.03 E+07	2	47.6
34763E7-2	IODP Exp. 347	Site M0063	E	58.622	18.254	13.4	453	margin	2.32 E+07	25.1	42.5
34763E9-2	IODP Exp. 347	Site M0063	E	58.622	18.254	17.5	453	margin	1.39 E+07	17.5	31.6
34763E11-2	IODP Exp. 347	Site M0063	E	58.622	18.254	21.4	453	margin	4.69 E+07	35.2	27.4
34763E15-2	IODP Exp. 347	Site M0063	E	58.622	18.254	29.2	453	margin	1.36 E+05	45.2	60
34763E17-2	IODP Exp. 347	Site M0063	E	58.622	18.254	33.9	453	margin	8.87 E+05	34	69.6
34763E21-2	IODP Exp. 347	Site M0063	E	58.622	18.254	41.5	453	margin	1.81 E+05	28.3	58.8
34763E26-2	IODP Exp. 347	Site M0063	E	58.622	18.254	52.2	453	margin	2.66 E+05	12.4	52.1
34763E32-2	IODP Exp. 347	Site M0063	E	58.622	18.254	64.2	453	margin	2.32 E+05	24.7	31.1
34763E35-2	IODP Exp. 347	Site M0063	E	58.622	18.254	70.1	453	margin	2.70 E+05	21.1	56.6
34763E39-2	IODP Exp. 347	Site M0063	E	58.622	18.254	77.4	453	margin	2.48 E+05	14.3	48.7
34763E42-2	IODP Exp. 347	Site M0063	E	58.622	18.254	87.8	453	margin	8.86 E+04	12	5.4
34765C2-2	IODP Exp. 347	Site M0065	C	55.468	15.477	3.7	87	margin	7.71 E+07	13.4	29.9
34765C3-2	IODP Exp. 347	Site M0065	C	55.468	15.477	7	87	margin	1.35 E+07	40.8	65.6
34765C4-2	IODP Exp. 347	Site M0065	C	55.468	15.477	10.3	87	margin	2.00 E+07	5.8	14.5
34765C12-1	IODP Exp. 347	Site M0065	C	55.468	15.477	36.4	87	margin	1.66 E+05	10.5	24.6
353U1443A1H-1	IODP Exp. 353	Site U1443	A	5.383	90.362	0.8	2925	open	2.26 E+06	0	20.1
353U1443A4H-6	IODP Exp. 353	Site U1443	A	5.383	90.362	29.7	2925	open	4.40 E+03	0	0
353U1443A6H-6	IODP Exp. 353	Site U1443	A	5.383	90.362	48.7	2925	open	7.98 E+03	0	0
353U1443A8H-6	IODP Exp. 353	Site U1443	A	5.383	90.362	67.7	2925	open	1.27 E+04	8.4	0
353U1443A10H-6	IODP Exp. 353	Site U1443	A	5.383	90.362	86.4	2925	open	1.12 E+04	0	0
353U1443A13H-6	IODP Exp. 353	Site U1443	A	5.383	90.362	115.2	2925	open	1.65 E+04	0	0
353U1443A15H-6	IODP Exp. 353	Site U1443	A	5.383	90.362	134	2925	open	7.15 E+03	0	0
353U1443A23F-3	IODP Exp. 353	Site U1443	A	5.383	90.362	172.5	2925	open	5.61 E+04	0	0
353U1443A31X-4	IODP Exp. 353	Site U1443	A	5.383	90.362	217.6	2925	open	5.14 E+03	0	0
353U1443A37X-5	IODP Exp. 353	Site U1443	A	5.383	90.362	271.1	2925	open	5.24 E+03	0	0
353U1444A1H-1	IODP Exp. 353	Site U1444	A	14	84.829	1.4	3143	open	5.25 E+06	8.9	41
353U1444A1H-3	IODP Exp. 353	Site U1444	A	14	84.829	4.4	3143	open	2.90 E+05	4	25.4
353U1444A3H-3	IODP Exp. 353	Site U1444	A	14	84.829	21	3143	open	7.17 E+03	20.1	14
353U1444A7H-4	IODP Exp. 353	Site U1444	A	14	84.829	60.5	3143	open	3.04 E+04	11	9.4
353U1444A9H-4	IODP Exp. 353	Site U1444	A	14	84.829	78.5	3143	open	1.73 E+04	7.3	12.1
353U1444A12H-5	IODP Exp. 353	Site U1444	A	14	84.829	101.9	3143	open	1.12 E+06	5.6	21.2
353U1444A18X-3	IODP Exp. 353	Site U1444	A	14	84.829	151.3	3143	open	9.64 E+04	3.6	10.3
353U1444A36X-5	IODP Exp. 353	Site U1444	A	14	84.829	318.6	3143	open	3.76 E+03	4.8	17.9
354U1450A1H-3	IODP Exp. 354	Site U1450	A	8.007	87.671	4.5	3655	open	1.48 E+06	5.4	16.7
354U1450A14F-3	IODP Exp. 354	Site U1450	A	8.007	87.671	71.5	3655	open	1.01 E+06	5.5	13.5
354U1450A17F-3	IODP Exp. 354	Site U1450	A	8.007	87.671	85.7	3655	open	8.35 E+05	6.7	13.8
354U1450A20F-2	IODP Exp. 354	Site U1450	A	8.007	87.671	98.4	3655	open	8.81 E+05	3.4	9
354U1450A27F-2	IODP Exp. 354	Site U1450	A	8.007	87.671	131.2	3655	open	2.60 E+05	3.9	10
354U1450A30F-1	IODP Exp. 354	Site U1450	A	8.007	87.671	143.8	3655	open	3.67 E+03	0	0
354U1450A40F-2	IODP Exp. 354	Site U1450	A	8.007	87.671	192.8	3655	open	3.60 E+04	41.5	66.2
354U1450A44F-2	IODP Exp. 354	Site U1450	A	8.007	87.671	211.8	3655	open	6.51 E+04	9.9	23.2
354U1450A48F-1	IODP Exp. 354	Site U1450	A	8.007	87.671	229.4	3655	open	7.76 E+04	2	5.4
354U1450A52F-2	IODP Exp. 354	Site U1450	A	8.007	87.671	249.1	3655	open	4.49 E+04	0	0
354U1450A54F-2	IODP Exp. 354	Site U1450	A	8.007	87.671	259.1	3655	open	4.77 E+04	0	0
354U1450A62F-3	IODP Exp. 354	Site U1450	A	8.007	87.671	298.3	3655	open	1.45 E+04	5.1	12.9
354U1450A68F-2	IODP Exp. 354	Site U1450	A	8.007	87.671	325.8	3655	open	2.20 E+04	0	0
354U1450A74F-1	IODP Exp. 354	Site U1450	A	8.007	87.671	352.7			1.19 E+04	0	0
CK06-06-1H-1	CK06-06 (Exp. 902)	Site C9001	A	41.177	142.202	1	1180	margin	2.16 E+08	21.3	42.9
CK06-06-1H-2	CK06-06 (Exp. 902)	Site C9001	A	41.177	142.202	1.4	1180	margin	2.69 E+08	16.8	35.8
CK06-06-1H-3	CK06-06 (Exp. 902)	Site C9001	A	41.177	142.202	2.8	1180	margin	1.91 E+08	30.7	55.1
CK06-06-1H-5	CK06-06 (Exp. 902)	Site C9001	A	41.177	142.202	5.6	1180	margin	3.30 E+07	16.3	35
CK06-06-2H-1	CK06-06 (Exp. 902)	Site C9001	A	41.177	142.202	6.9	1180	margin	7.07 E+07	11.8	31.3
CK06-06-2H-4	CK06-06 (Exp. 902)	Site C9001	A	41.177	142.202	10.9	1180	margin	1.27 E+08	14.1	28.4
CK06-06-3H-2	CK06-06 (Exp. 902)	Site C9001	A	41.177	142.202	17.8	1180	margin	7.77 E+07	12.6	36.1
CK06-06-4H-3	CK06-06 (Exp. 902)	Site C9001	A	41.177	142.202	28.5	1180	margin	3.24 E+07	17	37.9
CK06-06-6H-3	CK06-06 (Exp. 902)	Site C9001	A	41.177	142.202	47.5	1180	margin	3.28 E+07	2.8	54
CK06-06-9H-1	CK06-06 (Exp. 902)	Site C9001	A	41.177	142.202	73.4	1180	margin	1.17 E+07	18.1	33.2
CK06-06-14H-1	CK06-06 (Exp. 902)	Site C9001	A	41.177	142.202	120.9	1180	margin	4.68 E+05	29.8	26.9
CK06-06-22H-3	CK06-06 (Exp. 902)	Site C9001	A	41.177	142.202	195.4	1180	margin	1.32 E+05	15.2	7.3
KN223site15GC sec1 20-30	KN223	Site 15		33.484	-54.166	0.3	5515	open	1.22 E+07	18.6	38.8
KN223site15GC sec2 20-30	KN223	Site 15		33.484	-54.166	1.8	5515	open	9.74 E+05	12.4	28.1
KN223site15GC sec2 90-100	KN223	Site 15		33.484	-54.166	2.5	5515	open	1.90 E+06	7.9	24.7
KN223site15GC sec3 142-152	KN223	Site 15		33.484	-54.166	4.5	5515	open	1.37 E+06	10.6	19.2
KN223site15GC sec4 90-100	KN223	Site 15		33.484	-54.166	5.5	5515	open	4.60 E+06	3.2	8.3
KN223site15GC sec7 80-90	KN223	Site 15		33.484	-54.166	9.9	5515	open	1.45 E+06	8.9	21.3
KN223site3GC sec 19 20-30	KN223	Site 3		14.401	-50.621	27.3	4453	open	7.33 E+04	0	0
